# Supplementary material for: Quality of Life and Functional Outcomes in Young Women After Pelvic Fracture Fixation: A Clinical Study and Literature Review
Source: J Clin Med. 2026 Apr 16;15(8):3032. doi: 10.3390/jcm15083032 (PMC13116550; doi:10.3390/jcm15083032)
Supplement: Supplementary file 1 [file jcm-15-03032-s001.zip]

Archive with 1 entries (1 files):
- jcm-4192917-supplementary.pdf
